# Supplementary material for: Cost and operational impact of promoting upfront GeneXpert MTB/RIF test referrals for presumptive pediatric tuberculosis patients in India
Source: PLoS One. 2019 Apr 1;14(4):e0214675. doi: 10.1371/journal.pone.0214675 (PMC6443160; doi:10.1371/journal.pone.0214675)
Supplement: S1 File — (XLSX) [file pone.0214675.s007.xlsx]

## Sheet: Introduction
	Malaria Costing and Analysis Tool V2 Guide
GENERAL DATA ENTRY INSTRUCTIONS
This tool allows you to assess the costs of diagnostic procedures in up to three different laboratories simultaneously within one country. For each individual laboratory assessed, you should collect and enter relevant overhead, human resources, and material costs for each of the sections color coded below. All costs inputted should be in the local currency; the data analysis sheets will provide f…
These forms are made available for data collection only. The analysis function is disabled for the end-user. Users may only enter data in specifically highlighted cells in this tool and will not be able to make any modifications to the overall design and formatting of the tool. However, if additional equipment, chemicals, and consumables need to be added to the list, these instructions are availa…
CONTENTS OF THE GUIDE:
	1	Filling in Data
	2	Layout of the sheets & Sheet Color Codes
	3	Contact
FILLING IN DATA
1	Please fill in the appropriate information into the boxes in these two colors:
			Yellow
			Orange
2	Please choose an option from the dropdown menu in cells that are blue:
			Blue	N
3	Please DO NOT enter data into boxes colored light blue with orange writing:
	(these are cells that automatically calculate values needed for final costing)
		Light blue with orange writing		0
LAYOUT OF THE SHEETS & SHEET COLOR CODES:
	1	Purple - Overhead Cost Data Entry
		Worksheets		Data Entry?	Description
		OH_Instruc		No	Instructions for how to enter data into the following overhead cost data sheets
		a. OH_Summary		Yes	General information regarding the country, local currency, lab sites, workloads related to malaria & building dimensions
		b. OH_Building		Yes	Detailed costing information about the laboratory at each site (including lists of rooms in the building equipment along with associated costs & annual adminstrative, utilities, cleaning, and security costs
		c. OH_Staff		Yes	Detailed information regarding the staff at each site (including staff roster, annual salaries, and annual administrative costs)
	2	Blue - Material Cost Data Entry
		Worksheets		Data Entry?	Description
		Mat_Instruc.		No	Instructions for how to enter data into the following cost data sheets
		a. Equipment		Yes	List of equipment used for malaria diagnostic tests with prices, maintenance costs, and expected life years
		b. Chemicals and Reagents		Yes	List of chemicals and reagents used for malaria diagnostic tests with prices
		c. Consumables		Yes	List of consumables (e.g. non-sterile gloves, glass slides, LAMP strips etc.) used for malaria diagnostic tests with prices
	3	Green - Workload & Lab Network Data Collection
		Worksheets		Data Entry?	Description
		Workload_Instruc.		No	Instructions for how to enter per laboratory workload data and overall country lab network information
		a. Lab Workload		Yes	Per laboratory summary of all diagnositc tests performed
		b. Transport		Yes	Summary of annual (average) transport costs per laboratory site
		c. Lab Network		Yes	Per country summary of the lab network and volumes of malaria diagnostic tests performed
		d. EQA		Yes	External quality assurance cost details and summaries
	4	Orange - Procedure Observation Sheets
		Worksheets		Data Entry?	Description
		Obs_Instruc.		No	Instructions for how to enter overhead, staff, and equipment time and materials used per observation of a procedure - up to 3 observations per sheet & space to make notes about procedure and assumptions made
		a. Registration		Yes	Detailed observation of registration procedure
		b. Microscopy		Yes	Detailed observation of microscopy procedure
		c. PCR		Yes	Detailed observation of PCR procedure
		d. LAMP		Yes	Detailed observation of LAMP procedure
CONTACT FOR HELP
	If you need to modify the sheet or have specific quetsions involving data entry and/or analysis, please contact either:
	1	djsohn@gmail.com
	2	lekhapuri@gmail.com
				Click on the button to go to the Menu -->		Menu

## Sheet: Menu
Menu
							Clicking on a link will take you to the corresponding sheet.
Categories		General Instructions			Overhead Costs			Material Costs			Workload & Lab Network			Observations			Results
Links
		Introduction			OH_Summary			Equipment			Workload			Registration			Results - Lab 1
		OH_Instructions			OH_Building			Chemicals & Reagents			Lab_Network			Microscopy			Results - Lab 2
		Mat_Instruc			OH_Staff			Consumables			Transport			PCR			Results - Lab 3
		Workload_Instruc									EQA			LAMP Pan			Lab Affordability
		Obs_Instruc												LAMP Pf			National Affordability
														Reagent Preparation

## Sheet: OH_Instruc
				Overhead Cost Data Collection Instructions								Menu
CONTENTS:
1	Example of Sources of Overhead Costing Data
2	Filling Overhead Costing Data Sheets
Examples of Sources of Overhead Costing Data
Filling Overhead Costing Data Sheets
					** If data are shown, these are fictitious data
1	Laboratory Overhead Summary:
												i. 1 <local currency> = how many US$
2	Approximating size of each room if actual size is not known:
	Obtaining a floor map of the laboratory will help determine the approximate size of the individual rooms in the building. Below is a floor map of a laboratory facility in Vietnam. A section has been enlarged to show how the area of the rooms was caluclated. These rooms are used as an example of how to fill in the Laboratory Rooms section of the OH_Building Sheet
3	Overhead Building
4	Overhead Staff

## Sheet: Mat_Instruc
				Overhead Cost Data Collection Instructions								Menu
CONTENTS:
1	Examples of Sources of Material Costing Data
2	Filling in Material Costing Data Sheets
Examples of Sources of Material Costing Data
Filling Material Costing Data Sheets
						** If data are shown, these are fictitious data
Sheet 2b	Filling in Equipment
Sheet 2c & 2d		Filling in Chemicals and Reagents and Consumables

## Sheet: Workload Instruc
			Workload And Lab Network Data Sheet Instructions									Menu
CONTENTS:
1	Examples Sources of Transport Cost Data
2	Filling in Workload Data Sheets
Example Sources of Transport Costing Data
Filling Workload Sheet
						** If data are shown, these are fictitious data

## Sheet: Obs_Instruc
			Procedure Observation Data Sheet Instructions										Menu
CONTENTS:
1	Filling Observation Sheets
Filling Observational Sheets
						** If data are shown, these are fictitious data

## Sheet: 1a. OH_SUMMARY
							OH_Instructions	Menu
		Laboratory Overhead Summary
		ENTER OVERHEAD DATA BELOW
		1. CURRENCY	COUNTRY
		Country Name		India
		Currency multiplication factor (USD/local currency)		0.0155521
		Local Currency/USD		64.31
		2. General Facts
		Laboratory Name	NDTBC	STDC-IRL	IRL Kolkata
		Town	Delhi	Hyderabad	Kolkata
		Year of Assessment	2015/16	2015/16	2015/16
		Name of the laboratory	NDTBC	STDC-IRL	IRL Kolkata
		Level of the laboratory	Intermediate	Intermediate	Intermediate
		Approximate Annual Operational Minutes	121680	149760	149760
		Approximate Annual Operational days	299	280	299
		% OH_Staff for TB	1	1	1
		% OH_Building for TB	1	1	1
		% workload for TB (laboratory)	1	1	1
		Number of Laboratory Staff	13	12	13
		3. Physical Demensions
		Approximate total size of building (in m2)	908	832	13000
		Approximate building cost (USD) per m2 Unsealed Lab	27.2162	27.2162	27.2162
		Approximate building cost (USD) per m2 Sealed Lab	27.2162	27.2162	27.2162
		Total # of rooms	2	2	1
		Average Room Size (m2) Unsealed Lab	12.45	2.64	112
		Average Room Size (m2) Sealed Lab	#DIV/0!	#DIV/0!	#DIV/0!
		4. Annual Overhead Cost Summary for Malaria Use
		Total Annual Building Cost per Room	17.2875	3.66578	155.518
		Total Annual Maintenance Cost (AMC) per Room	0
		Total Annual Utilities Costs	4155.52	8089.58	8149.3
		Total Annual Cleaning & Securities Costs	3172.63	0	0
		Total Furniture & Equipment Assets	442.127	820.432	911.591
		Total Annual Administrative Costs	683.927	7122.95	479.565
		Total Annual Management & Staff Costs	58320.4	48989.1	49013.9
		EQA 1	0	0	0
		EQA 2	0	0	0
		5. Overhead Unit Cost (per operational minutes)
		Total Annual Building & Maintenance Costs per Room	0.000142073	2.44777e-05	0.00103845
		Total Annual Maintenance Cost (AMC) per Room	0	0	0
		Total Annual Utilities Costs	0.00274307	0.020461	0.000485855
		Total Annual Cleaning & Securities Costs	0.00209426	0	0
		Total Furniture & Equipment Assets	0.00363352	0.00547831	0.00608701
		Total Annual Administrative Costs	0.000432362	0.00396354	0.000246325
		Total Annual Management & Staff Costs	0.0368687	0.0272598	0.0251756
		EQA 1	0	0	0
		EQA 2	0	0	0
		ANNUITY (@3%) for ELY (30)	19.6004
		ANNUITY (@3%) for ELY (10)	8.5302
		ANNUITY (@3%) for ELY (5)	4.5757
		ANNUITY (@3%) for ELY (2)	1.9135

## Sheet: 1b. OH_BUILDING
OVERHEAD (BUILDING RELATED COSTS)									Menu	OH_Instructions
	COST CATEGORY		LABORATORY ROOMS						FURNITURE ASSETS					UTILITIES				CLEANING & SECURITY
		Name	Laboratory Rooms	Cost Per Room	Cost / m2	Approximate Size (m2)	Negative Air Pressure?		Furniture Assest Summary	# in inventory	Unit Cost (local)	Total Cost USD		Utilities	Annual Cost (Local)	Annual Cost (USD)		Cleaning and Security	Annual Cost (Local)	Annual Cost (USD)
		NDTBC Delhi	Xpert room 1	348.367	27.2162	12.8	N		Total value of furniture	1	242503	3771.43		Water	100000	1555.21		Security	168000	2612.75
			Xpert room 2	329.316	27.2162	12.1	N					0		Electricity	100000	1555.21		Cleaning	36000	559.876
				0	27.2162		N					0		Fuel and Gas	43200	671.851				0
				0	27.2162		N					0		Biosafety and waste	24000	373.25				0
				0	27.2162		N					0				0				0
				0	27.2162		N					0				0				0
				0	27.2162		N					0				0				0
				0	27.2162							0				0				0
				0	27.2162							0				0				0
				0	27.2162							0				0				0
				0	27.2162							0				0				0
				0	27.2162							0				0				0
				0	27.2162							0				0				0
				0	27.2162							0				0				0
				0	27.2162							0				0				0
				0	27.2162							0				0				0
				0	27.2162							0				0				0
				0	27.2162							0				0				0
				0	27.2162							0				0				0
				0	27.2162							0				0				0
		STDC-IRL Hyderabad	Xpert room 1	78.3826	27.2162	2.88	N		Total furniture	1	450000	6998.44		Water	100000	1555.21				0
			Xpert room 2	65.3188	27.2162	2.4	N					0		Electricity	100000	1555.21				0
				0	27.2162		N					0		Fuel and Gas	240000	3732.5				0
				0	27.2162		N					0		Biosafety and waste	20160	313.53				0
				0	27.2162		N					0		General trash services	60000	933.126				0
				0	27.2162		N					0				0				0
				0	27.2162		N					0				0				0
				0	27.2162							0				0				0
				0	27.2162							0				0				0
				0	27.2162							0				0				0
				0	27.2162							0				0				0
				0	27.2162							0				0				0
				0	27.2162							0				0				0
				0	27.2162							0				0				0
				0	27.2162							0				0				0
				0	27.2162							0				0				0
				0	27.2162							0				0				0
				0	27.2162							0				0				0
				0	27.2162							0				0				0
				0	27.2162							0				0				0
												0
												0
												0
		IRL Kolkata Kolkata	Xpert room 1	3048.21	27.2162	112	N		Total furniture value	1	500000	7776.05		Water	100000	1555.21				0
				0	27.2162		N					0		Electricity	100000	1555.21				0
				0	27.2162		N					0		Fuel and Gas	240000	3732.5				0
				0	27.2162							0		Biosafety and waste	24000	373.25				0
				0	27.2162							0		General trash services	60000	933.126				0
				0	27.2162							0				0				0
				0	27.2162							0				0				0
				0	27.2162							0				0				0
				0	27.2162							0				0				0
				0	27.2162							0				0				0
				0	27.2162							0				0				0
				0	27.2162							0				0				0
				0	27.2162							0				0				0
				0	27.2162							0				0				0
				0	27.2162							0				0				0
				0	27.2162							0				0				0
				0	27.2162							0				0				0
				0	27.2162							0				0				0
				0	27.2162							0				0				0
				0	27.2162							0				0				0
			Average Room Size	m2					Total Furniture Cost	USD				Total Annual Utilities Cost	USD			Total Annual Cleaning & Securities Cost	USD
			NDTBC Delhi	12.45					NDTBC Delhi	3771.43				NDTBC Delhi	4155.52			NDTBC Delhi	3172.63
			STDC-IRL Hyderabad	2.64					STDC-IRL Hyderabad	6998.44				STDC-IRL Hyderabad	8089.58			STDC-IRL Hyderabad	0
			IRL Kolkata Kolkata	112					IRL Kolkata Kolkata	7776.05				IRL Kolkata Kolkata	8149.3			IRL Kolkata Kolkata	0

## Sheet: 1c. OH_STAFF
OVERHEAD (STAFF RELATED COSTS)									Menu	OH_Instructions
		Name	STAFF ROSTER & SALARIES	Salaries USD/person	% staff time for laboratory specific activities	# Staff	AVE. Salaries per position (Local)		ADMINISTRATIVE COSTS	Annual Cost (Local)	Annual Cost (USD)		External Quality Control #1 (DST & Culture)	Frequency (# Tests)	Unit Cost	Annual Cost (USD)		External Quality Control #1 (LPA)	Frequency (# Tests)	Unit Cost	Annual Cost (USD)
		NDTBC Delhi	Lab coordinator (CBNAAT)	4199.07	1	3	270000		Work related travel	16392.5	254.938					0					0
			DEO (CBNAAT)	2799.38	1	1	180000		Internet services	15835.5	246.275					0					0		SOPHIE NOTE: Used avg 2014/2015 numbers, left out CME numbers, computers purchased in 2014 (averaged over 3 years)
			Technical officer (FIND)	4665.63	1	2	300000		Communication	11748.5	182.714					0					0		change 2015 numbers to 3 year average
			DEO (FIND)	1866.25	1	1	120000				0					0					0
			Lab technician (FIND)	2799.38	1	2	180000				0					0					0
			Lab technician (RNTCP)	6531.88	1	4	420000				0					0					0
				0							0					0					0
				0							0					0					0
				0							0					0					0
				0							0					0					0
				0							0					0					0
				0							0					0					0
				0							0					0					0
				0							0					0					0
				0							0					0					0
				0							0					0					0
				0							0					0					0
				0							0					0					0
				0							0
				0							0
				0							0					0					0
				0							0					0					0
		STDC-IRL Hyderabad	Microbiologist (FIND)	11197.5	1	1	720000		Work related travel	393500	6119.75					0					0
			Lab coordinator (CBNAAT)	4199.07	1	3	270000		Internet services	36000	559.876					0					0
			DEO (CBNAAT)	2799.38	1	1	180000		Communication	11827	183.935					0					0
			Technical officer (FIND)	4665.63	1	2	300000		Computer	16679	259.393					0					0
			Lab technician (FIND)	2799.38	1	4	180000				0					0					0
			DEO (FIND	1866.25	1	1	120000				0					0					0
				0							0					0					0
				0							0					0					0
				0							0					0					0
				0							0					0					0
				0							0					0					0
				0							0					0					0
				0							0					0					0
				0							0					0					0
				0							0					0					0
				0							0					0					0
				0							0					0					0
				0							0					0					0
				0							0					0					0
				0							0					0					0
		IRL Kolkata Kolkata	Lab coordinator (CBNAAT)	4199.07	1	3	270000		Work related travel	2130	33.126					0					0
			DEO (CBNAAT)	2799.38	1	1	180000		Communication	12027	187.045					0					0
			Technical officer (FIND)	6470.11	1	2	416028		Computer (bill with FIND)	16679	259.393					0					0
			Lab technician (FIND)	2799.38	1	2	180000				0					0					0
			DEO (FIND)	2492.38	1	1	160260				0					0					0
			Lab technician (RNTCP)	3146.5	1	4	202320				0					0					0
				0							0					0					0
				0							0					0					0
				0							0					0					0
				0							0					0					0
				0							0					0					0
				0							0					0					0
				0							0					0					0
				0							0					0					0
				0							0					0					0
				0							0					0					0
				0							0					0					0
				0							0					0					0
				0							0					0					0
				0							0					0					0
			Total Staff Salaries						Total Administrative Costs				Total EQA1 Costs					Total EQA2 Costs
			NDTBC Delhi	58320.4					NDTBC Delhi	683.927			NDTBC Delhi	0				NDTBC Delhi	0
			STDC-IRL Hyderabad	48989.1					STDC-IRL Hyderabad	7122.95			STDC-IRL Hyderabad	0				STDC-IRL Hyderabad	0
			IRL Kolkata Kolkata	49013.9					IRL Kolkata Kolkata	479.565			IRL Kolkata Kolkata	0				IRL Kolkata Kolkata	0

## Sheet: 2a. Equipment
Laboratory Equipment Costs													Calculation Tables		Menu	Mat_Instruc
													Annuity Table 3%
													30	19.6004
													15	11.9379
													10	8.5302
													5	4.5797
													2	1.9135
				SOPHIE NOTE: Prices from Delhi
													Annual Maintenance Cost Table
													ELY	Annual Maintenance Cost
													2	0
													5	0.03
													10	0.035
													30	0.0366667
Name	Annuity 3%	AMC	INT. Price USD	USD Price Adjustment	Annual Cost	USD Year of Purchase Price	Capacity	ELY	Price (local currency)	AMC	Year of Purchase	Inventory	Inventory	Inventory	Notes
Air conditioner	8.5302	17.5833		732.936	103.506	726.032	1	10	32303	1130.61	2014	1			Capacity?
Refigerator	8.5302	22.0451		918.921	129.771	910.266	1	10	40500	1417.5	2014	1			Capacity?
Printer w/ scanner	4.5797	6.42691		312.547	74.673	309.603	1	5	13775	413.25	2014	2			Capacity?
Uninteruptable power supply (UPS) + batteries	8.5302	22.6983		946.148	133.616	937.237	1	10	41700	1459.5	2014	2			Capacity?
UPS power cable	8.5302	0.272162		11.3447	1.60211	11.2378	1	10	500	17.5	2014	1			Capacity?
Biological Safety Cabinet (Class I)	8.5302	232.061		9673.17	1366.05	9582.06	1	10	426330	14921.6	2014	1
Mini-shaker (Vortex)	8.5302	34.9461		1456.68	205.714	1442.96	1	10	64201	2247.04	2014	1
Test-tube rack	8.5302	0.359253		14.975	2.11478	14.834	1	10	660	23.1	2014	1
Beaker (large)	1.9135	0		6.01269	3.14225	5.95606	1	2	265	0	2014	1
GeneXpert (4 module)	8.5302	689.908		28757.9	4061.21	28487	1	10	1267459	44361.1	2014	1
	FALSE	0		#N/A	#N/A	#N/A				0
	FALSE	0		#N/A	#N/A	#N/A				0
	FALSE	0		#N/A	#N/A	#N/A				0
	FALSE	0		#N/A	#N/A	#N/A				0
	FALSE	0		#N/A	#N/A	#N/A				0
	FALSE	0		#N/A	#N/A	#N/A				0
	FALSE	0		#N/A	#N/A	#N/A				0
	FALSE	0		#N/A	#N/A	#N/A				0
	FALSE	0		#N/A	#N/A	#N/A				0
	FALSE	0		#N/A	#N/A	#N/A				0
	FALSE	0		#N/A	#N/A	#N/A				0
	FALSE	0		#N/A	#N/A	#N/A				0
	FALSE	0		#N/A	#N/A	#N/A				0
	FALSE	0		#N/A	#N/A	#N/A				0
	FALSE	0		#N/A	#N/A	#N/A				0
	FALSE	0		#N/A	#N/A	#N/A				0
	FALSE	0		#N/A	#N/A	#N/A				0
	FALSE	0		#N/A	#N/A	#N/A				0
	FALSE	0		#N/A	#N/A	#N/A				0
	FALSE	0		#N/A	#N/A	#N/A				0
	FALSE	0		#N/A	#N/A	#N/A				0
	FALSE	0		#N/A	#N/A	#N/A				0
	FALSE	0		#N/A	#N/A	#N/A				0
	FALSE	0		#N/A	#N/A	#N/A				0
	FALSE	0		#N/A	#N/A	#N/A				0
	FALSE	0		#N/A	#N/A	#N/A				0
	FALSE	0		#N/A	#N/A	#N/A				0
	FALSE	0		#N/A	#N/A	#N/A				0
	FALSE	0		#N/A	#N/A	#N/A				0
	FALSE	0		#N/A	#N/A	#N/A				0
	FALSE	0		#N/A	#N/A	#N/A				0
	FALSE	0		#N/A	#N/A	#N/A				0
	FALSE	0		#N/A	#N/A	#N/A				0
	FALSE	0		#N/A	#N/A	#N/A				0
	FALSE	0		#N/A	#N/A	#N/A				0
	FALSE	0		#N/A	#N/A	#N/A				0
	FALSE	0		#N/A	#N/A	#N/A				0
	FALSE	0		#N/A	#N/A	#N/A				0
	FALSE	0		#N/A	#N/A	#N/A				0
	FALSE	0		#N/A	#N/A	#N/A				0
	FALSE	0		#N/A	#N/A	#N/A				0
	FALSE	0		#N/A	#N/A	#N/A				0
	FALSE	0		#N/A	#N/A	#N/A				0
	FALSE	0		#N/A	#N/A	#N/A				0
	FALSE	0		#N/A	#N/A	#N/A				0
	FALSE	0		#N/A	#N/A	#N/A				0
	FALSE	0		#N/A	#N/A	#N/A				0
	FALSE	0		#N/A	#N/A	#N/A				0
	FALSE	0		#N/A	#N/A	#N/A				0
	FALSE	0		#N/A	#N/A	#N/A				0
	FALSE	0		#N/A	#N/A	#N/A				0
	FALSE	0		#N/A	#N/A	#N/A				0
	FALSE	0		#N/A	#N/A	#N/A				0
	FALSE	0		#N/A	#N/A	#N/A				0
	FALSE	0		#N/A	#N/A	#N/A				0
	FALSE	0		#N/A	#N/A	#N/A				0
	FALSE	0		#N/A	#N/A	#N/A				0
	FALSE	0		#N/A	#N/A	#N/A				0
	FALSE	0		#N/A	#N/A	#N/A				0
	FALSE	0		#N/A	#N/A	#N/A				0
	FALSE	0		#N/A	#N/A	#N/A				0
	FALSE	0		#N/A	#N/A	#N/A				0
	FALSE	0		#N/A	#N/A	#N/A				0
	FALSE	0		#N/A	#N/A	#N/A				0
	FALSE	0		#N/A	#N/A	#N/A				0
	FALSE	0		#N/A	#N/A	#N/A				0
	FALSE	0		#N/A	#N/A	#N/A				0
	FALSE	0		#N/A	#N/A	#N/A				0
	FALSE	0		#N/A	#N/A	#N/A				0
	FALSE	0		#N/A	#N/A	#N/A				0
	FALSE	0		#N/A	#N/A	#N/A				0
	FALSE	0		#N/A	#N/A	#N/A				0
	FALSE	0		#N/A	#N/A	#N/A				0
	FALSE	0		#N/A	#N/A	#N/A				0
	FALSE	0		#N/A	#N/A	#N/A				0
	FALSE	0		#N/A	#N/A	#N/A				0
	FALSE	0		#N/A	#N/A	#N/A				0
	FALSE	0		#N/A	#N/A	#N/A				0
	FALSE	0		#N/A	#N/A	#N/A				0
	FALSE	0		#N/A	#N/A	#N/A				0
	FALSE	0		#N/A	#N/A	#N/A				0
	FALSE	0		#N/A	#N/A	#N/A				0
	FALSE	0		#N/A	#N/A	#N/A				0
	FALSE	0		#N/A	#N/A	#N/A				0
	FALSE	0		#N/A	#N/A	#N/A				0
	FALSE	0		#N/A	#N/A	#N/A				0
	FALSE	0		#N/A	#N/A	#N/A				0
	FALSE	0		#N/A	#N/A	#N/A				0
	FALSE	0		#N/A	#N/A	#N/A				0
	FALSE	0		#N/A	#N/A	#N/A				0
	FALSE	0		#N/A	#N/A	#N/A				0
	FALSE	0		#N/A	#N/A	#N/A				0
	FALSE	0		#N/A	#N/A	#N/A				0
	FALSE	0		#N/A	#N/A	#N/A				0
	FALSE	0		#N/A	#N/A	#N/A				0
	FALSE	0		#N/A	#N/A	#N/A				0
	FALSE	0		#N/A	#N/A	#N/A				0
	FALSE	0		#N/A	#N/A	#N/A				0
	FALSE	0		#N/A	#N/A	#N/A				0
	FALSE	0		#N/A	#N/A	#N/A				0
	FALSE	0		#N/A	#N/A	#N/A				0
	FALSE	0		#N/A	#N/A	#N/A				0
	FALSE	0		#N/A	#N/A	#N/A				0
	FALSE	0		#N/A	#N/A	#N/A				0
	FALSE	0		#N/A	#N/A	#N/A				0
	FALSE	0		#N/A	#N/A	#N/A				0
	FALSE	0		#N/A	#N/A	#N/A				0
	FALSE	0		#N/A	#N/A	#N/A				0
	FALSE	0		#N/A	#N/A	#N/A				0
	FALSE	0		#N/A	#N/A	#N/A				0
	FALSE	0		#N/A	#N/A	#N/A				0
	FALSE	0		#N/A	#N/A	#N/A				0
	FALSE	0		#N/A	#N/A	#N/A				0
	FALSE	0		#N/A	#N/A	#N/A				0
	FALSE	0		#N/A	#N/A	#N/A				0
	FALSE	0		#N/A	#N/A	#N/A				0
	FALSE	0		#N/A	#N/A	#N/A				0
	FALSE	0		#N/A	#N/A	#N/A				0
	FALSE	0		#N/A	#N/A	#N/A				0
	FALSE	0		#N/A	#N/A	#N/A				0
	FALSE	0		#N/A	#N/A	#N/A				0
	FALSE	0		#N/A	#N/A	#N/A				0
	FALSE	0		#N/A	#N/A	#N/A				0
	FALSE	0		#N/A	#N/A	#N/A				0
	FALSE	0		#N/A	#N/A	#N/A				0
	FALSE	0		#N/A	#N/A	#N/A				0
	FALSE	0		#N/A	#N/A	#N/A				0
	FALSE	0		#N/A	#N/A	#N/A				0
Insert new items alphabetically

[truncated: 14 more sheets: 2b. Chemicals and Reagents, 2c. Consumables, 3a.Workload, 3b.Transport, 3c.Lab_Network, 3d.EQA_Activities, 4d. Xpert, 5a. Results 1, 5b. Results 2, 5c. Results 3, 5d. Lab Afford., 5e. National Afford., Price Adjustment, Notes]
